# Supplementary material for: ACSL4 inhibition prevents macrophage ferroptosis and alleviates fibrosis in bleomycin-induced systemic sclerosis model
Source: Arthritis Res Ther. 2023 Oct 26;25:212. doi: 10.1186/s13075-023-03190-9 (PMC10601156; doi:10.1186/s13075-023-03190-9)
Supplement: Supplementary file 1 — Additional file 1: Supplementary Table 1. Sequences for lentivirus construction. Supplementary Table 2. Primer sequences for qPCR. [file 13075_2023_3190_MOESM1_ESM.zip]

Archive with 2 entries (2 files):
- Supplementary Table 1. Sequences for lentivirus construction_ESM.docx
- Supplementary Table 2. Primer sequences for qPCR_ESM.docx
